# Supplementary material for: Genomic Insights into Bacterial Resistance to Proline-Rich Antimicrobial Peptide Bac7
Source: Membranes (Basel). 2023 Apr 17;13(4):438. doi: 10.3390/membranes13040438 (PMC10145973; doi:10.3390/membranes13040438)
Supplement: Supplementary file 1 [file membranes-13-00438-s001.zip]

Archive with 1 entries (1 files):
- membranes-2305651-supplementary.pdf
